# Supplementary material for: Lattice surgery realized on two distance-three repetition codes with superconducting qubits
Source: Nat Phys. 2026 Jan 30;22(2):189–94. doi: 10.1038/s41567-025-03090-6 (PMC12904781; doi:10.1038/s41567-025-03090-6)
Supplement: Supplementary file 2 — Source data for Supplementary figures. [file 41567_2025_3090_MOESM2_ESM.xlsx]

## Sheet: fig_7a
cycle	avg_weight2_X	avg_weight2_Z	avg_weight4_X	avg_weight4_Z	X1	X2	X3	X4	Z1	Z2	Z3	Z4
0	0.045407	0.0734045	0.0794458	0.10113	0.0357404	0.0907201	0.0681716	0.0550736	0.0967078	0.110852	0.0914074	0.0501013
1	0.0739878	0.10101	0.160026	0.140554	0.060055	0.169423	0.150629	0.0879207	0.120899	0.152431	0.128676	0.081122
2	0.0967955	0.10529	0.181957	0.156458	0.0770602	0.191086	0.172829	0.116531	0.127202	0.16977	0.143146	0.0833773
3	0.0961393	0.111229	0.183373	0.156108	0.0793278	0.18843	0.178316	0.112951	0.133893	0.166641	0.145576	0.0885645
4	0.102151	0.115393	0.200021	0.162525	0.0812381	0.20642	0.193621	0.123065	0.13864	0.176068	0.148981	0.092145
5	0.102017	0.118721	0.19926	0.160086	0.0877714	0.201408	0.197112	0.116262	0.143836	0.17073	0.149441	0.093606
6	0.104164	0.120647	0.208553	0.167547	0.0867566	0.212805	0.204301	0.121572	0.14387	0.177374	0.157719	0.0974245
7	0.105134	0.126334	0.204569	0.17145	0.0888448	0.205077	0.204062	0.121423	0.151674	0.180764	0.162137	0.100994
8	0.108924	0.128086	0.208568	0.177227	0.093262	0.212298	0.204839	0.124586	0.150881	0.18991	0.164544	0.10529
9	0.109087	0.133806	0.208702	0.17829	0.0942447	0.20648	0.210924	0.123929	0.157399	0.187452	0.169129	0.110214
10	0.108028	0.135153	0.216162	0.178363	0.0943938	0.213194	0.21913	0.121662	0.159689	0.185772	0.170954	0.110617
11	0.109908	0.139771	0.219666	0.18228	0.096811	0.218979	0.220353	0.123004	0.163603	0.189615	0.174944	0.11594
12	0.114174	0.136965	0.218473	0.17783	0.0994662	0.213193	0.223754	0.128882	0.160282	0.183237	0.172423	0.113647
13	0.113936	0.136302	0.219651	0.180985	0.0990788	0.215161	0.224141	0.128793	0.156402	0.188899	0.173071	0.116203
14	0.114667	0.137768	0.215952	0.175355	0.0999733	0.210388	0.221516	0.12936	0.156713	0.181689	0.169021	0.118823
15	0.116874	0.13829	0.216638	0.181386	0.106119	0.214893	0.218384	0.12763	0.161415	0.188986	0.173786	0.115165
16	0.117188	0.136455	0.212312	0.175202	0.106089	0.205049	0.219576	0.128286	0.159175	0.17386	0.176545	0.113734
17	0.116277	0.13824	0.220979	0.176743	0.10227	0.215072	0.226886	0.130284	0.159419	0.181669	0.171817	0.117061
18	0.117724	0.141752	0.212073	0.177529	0.105164	0.206002	0.218144	0.130285	0.165338	0.18225	0.172808	0.118166
19	0.118187	0.137255	0.211776	0.176983	0.104807	0.206241	0.21731	0.131567	0.159307	0.183387	0.170578	0.115204
20	0.113413	0.0839965	0.196575	0.104765	0.106387	0.19735	0.1958	0.12044	0.0935328	0.111418	0.0981112	0.0744601

## Sheet: fig_7b
cycle	avg_weight2_Z	Z1	Z2	Z3	Z4
0	0.0390129	0.0466132	0.0423059	0.0311977	0.0359351
1	0.0722285	0.0795871	0.070036	0.0664676	0.0728233
2	0.0780836	0.0867271	0.0760606	0.0705291	0.0790175
3	0.0827243	0.0912795	0.0825874	0.0758263	0.0812041
4	0.0849301	0.0954774	0.083317	0.0755247	0.0854012
5	0.0901884	0.101155	0.0873433	0.0804211	0.091834
6	0.093722	0.10131	0.0879536	0.0871925	0.0984316
7	0.0962083	0.103238	0.087945	0.0888234	0.104827
8	0.0994261	0.110149	0.0893529	0.0936131	0.10459
9	0.100652	0.109394	0.0950334	0.0925237	0.105659
10	0.102269	0.114048	0.0992122	0.090122	0.105693
11	0.103405	0.116448	0.0981709	0.0931895	0.105811
12	0.10536	0.122326	0.096375	0.0901401	0.1126
13	0.1081	0.121508	0.0984513	0.0981214	0.114319
14	0.108894	0.123569	0.10048	0.0977704	0.113756
15	0.109442	0.122111	0.0988401	0.0999381	0.116878
16	0.108418	0.120077	0.0976821	0.098091	0.117821
17	0.109724	0.122372	0.0995126	0.101074	0.115939
18	0.109149	0.122732	0.0989907	0.101296	0.113579
19	0.110572	0.120005	0.09997	0.102683	0.119632
20	0.076018	0.0840863	0.0776616	0.0672294	0.075095

## Sheet: fig_7c
cycle	avg_leakage_X	avg_leakage_Z	avg_leakage_D	retained_fraction	leakage_X1	leakage_X2	leakage_X3	leakage_X4	leakage_Z1	leakage_Z2	leakage_Z3	leakage_Z4	leakage_D1	leakage_D2	leakage_D3	leakage_D4	leakage_D5	leakage_D6	leakage_D7	leakage_D8	leakage_D9
1	0.00738862	0.00588014	0.00999009	0.86893	0.00576784	0.00882343	0.00529577	0.00966743	0.00179959	0.00667765	0.00538733	0.00965599	0.0345785	0.00340177	0.00130749	0.0153094	0.00437166	0.00592806	0.0120163	0.00261212	0.0103856
2	0.0145683	0.00953007	0.0115212	0.818837	0.00872421	0.0163345	0.0197601	0.0134544	0.00333786	0.0111237	0.010128	0.0135307	0.0359154	0.00601578	0.00155258	0.018177	0.00583267	0.00830841	0.0124702	0.00364304	0.011776
4	0.0302915	0.0226396	0.0144433	0.712263	0.0171149	0.0334745	0.045139	0.0254377	0.00739014	0.0253319	0.0272059	0.0306306	0.0360008	0.0102655	0.00207427	0.027738	0.0103456	0.0132639	0.0120508	0.00622854	0.0120222
6	0.0465431	0.0321474	0.0165528	0.627078	0.0285416	0.0491066	0.069313	0.0392113	0.0110016	0.0391006	0.03162	0.0468674	0.0361748	0.013588	0.00247192	0.0342636	0.0120201	0.0169487	0.0126648	0.00773621	0.0131073
8	0.0647769	0.0510331	0.0186918	0.543199	0.0418002	0.0693379	0.0930848	0.0548848	0.0156643	0.0538548	0.061594	0.0730192	0.0390869	0.0161746	0.00320916	0.0392634	0.0117113	0.0203517	0.013509	0.00959411	0.0153258
10	0.0821391	0.0637231	0.020552	0.464101	0.0568866	0.0823873	0.11878	0.0705024	0.0197814	0.0708772	0.0661507	0.0980831	0.0404326	0.0180991	0.00339895	0.0418688	0.0124514	0.0262732	0.0145771	0.0118105	0.0160563
12	0.103136	0.0739258	0.0228179	0.411264	0.0806585	0.100586	0.143385	0.0879152	0.0261029	0.0870674	0.0578669	0.124666	0.0433835	0.019477	0.00386536	0.048821	0.0145502	0.0285629	0.0154414	0.0128345	0.0184256
14	0.119794	0.0966282	0.0248985	0.332634	0.0916023	0.114346	0.166794	0.106434	0.0307617	0.104507	0.0983162	0.152927	0.045372	0.020237	0.00434875	0.0512505	0.0166969	0.0354805	0.0161133	0.0156174	0.0189705
16	0.135826	0.108955	0.0256684	0.293928	0.100029	0.136122	0.189298	0.117854	0.0370738	0.116728	0.104464	0.177556	0.0461293	0.0228554	0.00451272	0.0499253	0.0181389	0.0362563	0.0159544	0.0172033	0.0200401
18	0.152769	0.120816	0.0259671	0.251225	0.107366	0.15969	0.212041	0.131979	0.0426633	0.131089	0.121045	0.188466	0.0450666	0.0251154	0.00498779	0.0506242	0.0167682	0.0378138	0.0161316	0.0171306	0.0200656
20	0.167012	0.125446	0.0268027	0.231908	0.118844	0.162854	0.238499	0.147852	0.0478415	0.149289	0.0963544	0.208298	0.0456935	0.0243391	0.00543695	0.0532915	0.016977	0.0368601	0.016762	0.0202764	0.0215878

## Sheet: fig_7d
cycle	avg_leakage_Z	avg_leakage_D	retained_fraction	leakage_Z1	leakage_Z2	leakage_Z3	leakage_Z4	leakage_D1	leakage_D3	leakage_D4	leakage_D6	leakage_D7	leakage_D9
1	0.00126362	0.0057373	0.958411	0.00117874	0.000793457	0.00108337	0.0019989	0.00178146	0.00131226	0.0182686	0.00956726	0.00198746	0.00150681
2	0.00275664	0.00784504	0.941684	0.00242046	0.00133898	0.00254635	0.00472076	0.00252346	0.00143053	0.0261902	0.0125658	0.00242618	0.00193408
4	0.00680457	0.0105748	0.909266	0.0054551	0.00354772	0.00667582	0.0115396	0.00314717	0.00254635	0.0349527	0.0175669	0.00270848	0.00252728
6	0.010845	0.0115004	0.884262	0.00866535	0.00548761	0.00985366	0.0193735	0.00368511	0.00265702	0.0369846	0.0193201	0.0032445	0.00311098
8	0.016154	0.0140539	0.857561	0.0117249	0.00896107	0.0158964	0.0280334	0.0051672	0.00374236	0.0455435	0.021819	0.00384536	0.00420586
10	0.0224245	0.0144775	0.830382	0.0160722	0.0102182	0.0207721	0.0426353	0.00730172	0.00415443	0.0512589	0.0155266	0.00329417	0.00532942
12	0.0274871	0.0174031	0.798701	0.0191182	0.0133654	0.0235816	0.0538832	0.00791014	0.00540567	0.0550486	0.0269044	0.00347153	0.00567844
14	0.0349479	0.0180772	0.768301	0.0258354	0.0163939	0.028439	0.0691234	0.0085832	0.00540742	0.0568494	0.0267224	0.00394827	0.00695239
16	0.042534	0.0170342	0.740921	0.0299935	0.0215305	0.0351492	0.083463	0.00833333	0.00538262	0.0615759	0.0154994	0.00470169	0.00671206
18	0.0479849	0.0205313	0.713202	0.0370035	0.020187	0.0404465	0.0943027	0.0078646	0.00536387	0.0648376	0.0323645	0.00529139	0.00746593
20	0.0564212	0.0236207	0.681234	0.0396972	0.0281606	0.046507	0.11132	0.00993431	0.006249	0.0721439	0.038856	0.00584842	0.00869252

## Sheet: fig_7e_inset
basis	lifetime_corrected	lifetime_raw
X	14.9872	6.90571
Y	9.28349	4.55435
Z	21.2016	6.98278
av	14.2431	4.5748

## Sheet: fig_7e_main
cycle	logical_X_error	logical_Y_error	logical_Z_error	logical_av_error
1	0.0511049	0.0489495	0.0285655	0.0621753
2	0.0884756	0.147753	0.0599362	0.128076
4	0.172822	0.242308	0.130308	0.216999
6	0.236864	0.303277	0.177885	0.268859
8	0.2702	0.372992	0.229543	0.287168
10	0.325327	0.422425	0.273597	0.337675
12	0.391615	0.435362	0.302513	0.379973
14	0.391862	0.464259	0.346343	0.417729
16	0.415175	0.464001	0.342954	0.425984
18	0.429649	0.481762	0.370715	0.445752
20	0.445866	0.48384	0.384298	0.459737

## Sheet: fig_7f
cycle	logical_Z_L0_error_corrected	logical_Z_L1_error_corrected	logical_X_L0_error_raw	logical_X_L1_error_raw	logical_Y_L0_error_raw	logical_Y_L1_error_raw
1	0.00181932	0.00567058	0.0821853	0.137746	0.0765538	0.0872486
2	0.00516458	0.0173821	0.129922	0.176609	0.12059	0.168764
4	0.0124175	0.0329893	0.187297	0.254025	0.191668	0.226945
6	0.0192783	0.0365256	0.249085	0.303117	0.240413	0.293431
8	0.0249454	0.0571398	0.296441	0.389065	0.273309	0.335114
10	0.0288681	0.0784897	0.329848	0.409672	0.323549	0.347768
12	0.0371052	0.0662168	0.356868	0.417297	0.362264	0.382088
14	0.0452141	0.0673374	0.385349	0.412917	0.38687	0.42615
16	0.0568478	0.0716038	0.411305	0.450448	0.404367	0.431458
18	0.0564824	0.0863308	0.43768	0.469748	0.428341	0.441124
20	0.0574807	0.0904502	0.438891	0.480886	0.438353	0.457134

## Sheet: fig_8
Unnamed: 0	\sigma_0^{X1}	\sigma_0^{X2}	\sigma_0^{X3}	\sigma_0^{X4}	\sigma_1^{X1}	\sigma_1^{X2}	\sigma_1^{X3}	\sigma_1^{X4}	\sigma_2^{X1}	\sigma_2^{X2}	\sigma_2^{X3}	\sigma_2^{X4}
\sigma_0^{X1}	2.77661	3.60353	7.34139	11.059	3.20612	4.20322	7.33087	10.5393	5.55344	6.58554	8.09381	10.9612
\sigma_0^{X2}	3.60353	1.73193	3.76247	7.50263	6.07268	3.37682	4.52036	7.36394	7.84431	4.71362	6.72307	8.4538
\sigma_0^{X3}	7.34139	3.76247	2.49413	3.75622	9.2806	6.26257	3.26087	4.09554	10.951	7.67284	4.74084	6.55993
\sigma_0^{X4}	11.059	7.50263	3.75622	3.03334	12.6742	9.5538	6.34454	3.54726	14.2777	10.9162	7.69478	4.51764
\sigma_1^{X1}	3.20612	6.07268	9.2806	12.6742	3.77145	3.42177	7.05217	10.6662	3.38444	4.10993	6.92134	10.2597
\sigma_1^{X2}	4.20322	3.37682	6.26257	9.5538	3.42177	2.17663	3.65341	7.29558	6.20178	3.42264	4.00449	7.12482
\sigma_1^{X3}	7.33087	4.52036	3.26087	6.34454	7.05217	3.65341	2.76324	3.67772	9.56786	6.54952	3.8918	4.11409
\sigma_1^{X4}	10.5393	7.36394	4.09554	3.54726	10.6662	7.29558	3.67772	3.68125	12.9478	9.78367	6.75092	3.68836
\sigma_2^{X1}	5.55344	7.84431	10.951	14.2777	3.38444	6.20178	9.56786	12.9478	2.49995	3.57087	7.1933	10.9657
\sigma_2^{X2}	6.58554	4.71362	7.67284	10.9162	4.10993	3.42264	6.54952	9.78367	3.57087	1.81135	3.64846	7.44691
\sigma_2^{X3}	8.09381	6.72307	4.74084	7.69478	6.92134	4.00449	3.8918	6.75092	7.1933	3.64846	2.23148	3.82348
\sigma_2^{X4}	10.9612	8.4538	6.55993	4.51764	10.2597	7.12482	4.11409	3.68836	10.9657	7.44691	3.82348	3.03272

## Sheet: fig_9
Input Pauli\Output Pauli (ideal)	II	IX	IY	IZ	XI	XX	XY	XZ	YI	YX	YY	YZ	ZI	ZX	ZY	ZZ
I	0.4999999999999999	1.0205389992894608e-17	0.0	0.0	1.0205389992894608e-17	0.4999999999999999	0.0	0.0	0.0	0.0	-2.0410779985789216e-17	0.0	0.0	0.0	0.0	2.0410779985789216e-17
X	4.1086505480261e-33	0.4999999999999999	0.0	0.0	0.4999999999999999	4.1086505480261e-33	0.0	0.0	0.0	0.0	-3.1758977259765053e-34	-6.123233995736765e-17	0.0	0.0	-6.123233995736765e-17	3.1758977259765053e-34
Y	0.0	3.0616169978683824e-17	0.0	0.0	3.0616169978683824e-17	0.0	0.0	0.0	0.0	0.0	3.1758977259765027e-34	0.4999999999999999	0.0	0.0	0.4999999999999999	-3.1758977259765027e-34
Z	0.0	0.0	0.0	0.0	0.0	0.0	0.0	0.0	0.0	0.0	-0.5	3.061616997868383e-17	0.0	0.0	3.061616997868383e-17	0.5
Input Pauli\Output Pauli (with coherent rotation)	II	IX	IY	IZ	XI	XX	XY	XZ	YI	YX	YY	YZ	ZI	ZX	ZY	ZZ
I	0.5	0.0002646594691970369	0.008383871274075524	0.0021209753006722004	0.004005358652960816	0.30696703869720965	-0.013840250046704968	0.015892064582190897	0.020759046088675796	-0.1286315624193391	9.022409040178444e-05	-0.005425431474312315	-0.0425923916181788	-0.0010816282148078896	-0.011511503271247132	0.003216011631770938
X	1.0581813203458523e-16	0.38905280925339536	-0.007676681783824695	-0.005280706941296316	0.38123014748104683	-0.012571428571428582	0.023153986268740375	-0.014077785731329076	-0.15425111297904792	0.030417675544794184	-0.0379310344827586	0.017150777888116524	-0.02498093785741513	-0.05137362637362634	-0.01858204688393366	0.00019827500743530664
Y	-1.0842021724855044e-18	-0.005453249376262345	-0.028603666020032406	-0.022100795238327548	-0.005116959064327499	0.0017162471395880978	0.05075662042875156	0.21637931034482752	-0.008988087558594579	0.00019813750743019002	0.034493127147766305	0.3558270023337802	-0.019825138879719324	-0.026656053428593614	0.4058333333333332	-0.04827586206896551
Z	4.9439619065339e-17	0.014318630678077706	-0.06246507729558575	-0.008268561016675523	0.03238373883584847	0.019350282485875683	-0.10859375	0.016644385026737984	-0.00012610976594026706	-0.026286419172932344	-0.2912087912087912	-0.019433803606465457	0.016798418972332037	0.0021061020036429734	0.04140843777257497	0.49319182101595455
Input Pauli\Output Pauli (no coherent rotation)	II	IX	IY	IZ	XI	XX	XY	XZ	YI	YX	YY	YZ	ZI	ZX	ZY	ZZ
I	0.5	0.0002646594691970369	0.008383871274075524	0.0021209753006722004	-0.0032633111690189565	0.3323917713448614	-0.01305258742720125	0.016790337318403882	0.02088855410660992	-0.017045587088742556	-0.0046033274049402115	0.00027856076751577204	-0.0425923916181788	-0.0010816282148078896	-0.011511503271247132	0.003216011631770938
X	1.0581813203458523e-16	0.38905280925339536	-0.007676681783824695	-0.005280706941296316	0.4109428155165443	-0.022131835533878486	0.0346338201383301	-0.019055136696475246	-0.015994798499236212	0.024360986387588136	-0.027845447737306003	0.011368157227244954	-0.02498093785741513	-0.05137362637362634	-0.01858204688393366	0.00019827500743530664
Y	-1.0842021724855044e-18	-0.005453249376262345	-0.028603666020032406	-0.022100795238327548	-0.0017698422925708454	0.0015476672412216507	0.03607179790573076	0.08305503316536517	-0.010190026804988962	0.0007677817570405932	0.0496471120371412	0.4080866611408014	-0.019825138879719324	-0.026656053428593614	0.4058333333333332	-0.04827586206896551
Z	4.9439619065339e-17	0.014318630678077706	-0.06246507729558575	-0.008268561016675523	0.03051195525732315	0.02711051562612725	-0.003530310712411708	0.022243347998836985	0.010850946089471467	-0.018177711839057264	-0.31077757242539505	-0.012646807713237528	0.016798418972332037	0.0021061020036429734	0.04140843777257497	0.49319182101595455

## Sheet: fig_11a
improvement_factor	raw_error	raw_stderr	post_selected_error	post_selected_stderr
1	0.678091	0.000147744	0.301945	0.000739549
1.5	0.528307	0.00015786	0.209206	0.000381496
2	0.429847	0.00015655	0.159399	0.000261548
3	0.311919	0.000146501	0.108683	0.000169596
4	0.244395	0.000135892	0.0820495	0.000130518
5	0.200666	0.000126649	0.0662488	0.000109007
7	0.147621	0.000112174	0.0475378	8.49425e-05
10	0.105656	9.72075e-05	0.0334624	6.6967e-05

[truncated: 8 more sheets: fig_11b, fig_11c, fig_11d, fig_11e_inset, fig_11e_main, fig_12, fig_13ef, fig_14]
